# Supplementary material for: Structural Analysis of Inhibitor Binding to CAMKK1 Identifies Features Necessary for Design of Specific Inhibitors
Source: Sci Rep. 2018 Oct 4;8:14800. doi: 10.1038/s41598-018-33043-4 (PMC6172212; doi:10.1038/s41598-018-33043-4)
Supplement: Supplementary file 1 — DSF screening data [file 41598_2018_33043_MOESM1_ESM.xlsx]

## Sheet: Plan1
Compound	Mean ΔTm (°C)	Standard error (°C)	Remaining activity (%) from Anastassiadis et al. (2011)		KD (nM) from Davis et al. (2011)
			CAMKK1	CAMKK2	CAMKK1	CAMKK2
Staurosporine	23.7	1.9
GSK650394	16.1	0.8
CP-673451	14.4	0.9
Crenolanib (CP-868596)	13.6	0.6
AZD3463	11.5	0.3
BI 2536	8.8	1.3			22	23
AP26113	8.2	0.6
Volasertib (BI 6727)	7.7	0.8
BMS-777607	7.5	0.3
Sunitinib Malate	7.4	0.9	52.0561	65.2509	420	1500
Hesperadin	7	0.8
LY2835219	6.73667	1.32824
Flavopiridol HCl	6.7	0.760197			79	430
KW-2449	6.4	0.3			210	470
AZD4547	5.94	0.623859
PF-573228	5.84035	1.0188
Pacritinib (SB1518)	5.7	1.2
Dovitinib (TKI-258) Dilactic Acid	5.67769	1.29907	48.5077	85.917
A-674563	5.67304	1.15154			810	740
BX-795	5.62852	3.53722
PF-562271	5.61371	0.621562
AT9283	5.60887	0.362833
RKI-1447	5.58982	1.18896
Golvatinib (E7050)	5.54484	1.16526
CHIR-124	5.51014	0.333697
GW5074	5.41837	1.24019
Cabozantinib malate (XL184)	5.18	0.242487
PHA-665752	5.17651	0.873994			64	73
PF-00562271	5.16023	0.738192
AMG-458	5.15002	0.479008
Cabozantinib (XL184)	5.02569	0.811417
TAK-901	4.98011	1.11347
Quercetin	4.8578	2.01196
TSU-68 (SU6668)	4.85488	0.414552
BMS-794833	4.85153	1.60693
AS-252424	4.80168	1.8105
Ro3280	4.79407	1.08204
CYT387	4.6936	0.116225
Pazopanib HCl (GW786034 HCl)	4.65655	1.26334
Pazopanib	4.58988	1.37792	72.0337	98.4957
PF-3758309	4.56605	0.186881
LY2784544	4.56492	1.18092
SNS-314 Mesylate	4.4692	0.708388
CNX-2006	4.42926	0.864468
Palbociclib (PD-0332991) HCl	4.4171	0.58639
Ponatinib (AP24534)	4.4	3.1
AZ 960	4.37325	1.30322
BX-912	4.2915	0.756864
LDC000067	4.23056	0.305647
Milciclib (PHA-848125)	4.12752	1.39223
WZ8040	4.12223	0.490614
PRT062607 (P505-15)	4.12046	1.39308
XL147	4.11019	1.41405
LDK378	3.85667	1.52762
AZD1480	3.84434	1.0517
Danusertib (PHA-739358)	3.78798	1.68673
JNJ-7706621	3.64279	0.424497
TG101209	3.64035	0.442855
BI-D1870	3.62308	1.12608
BMS-536924	3.59515	0.910056
AZD7762	3.58563	1.38331
Ro 31-8220 Mesylate	3.40852	0.960993
SGI-1776 free base	3.4036	0.333594
VX-680 (Tozasertib)	3.40317	1.04205	85.9571	106.436	4600	0
TG101348 (SAR302503)	3.39631	0.56416
AZD5438	3.38806	0.362737
CO-1686 (AVL-301)	3.35611	0.994512
Afatinib (BIBW2992)	3.3556	0.7586
Pelitinib (EKB-569)	3.20867	0.0462666
Dovitinib (TKI-258)	3.12282	1.1038
WZ3146	3.11449	0.385502
TAE226 (NVP-TAE226)	3.0463	0.959638
PHA-793887	3.012	0.646158
Thiazovivin	2.99992	0.481762
PHA-767491	2.95757	0.916475
BIO	2.93575	0.497581
SB415286	2.68374	0.524843
CYC116	2.66109	0.851268
ENMD-2076	2.60494	0.3584
Tivozanib (AV-951)	2.6	3.1
AZD9291	2.5577	0.577276
Sorafenib	2.47526	0.575006	103.455	103.402	0	0
GF109203X	2.41858	0.426423
Tandutinib (MLN518)	2.3364	0.599578
Ki8751	2.07028	1.02932
MK-8745	2.01597	0.303417
ZM 447439	1.9639	1.08781
Semaxanib (SU5416)	1.92122	0.739484
Vandetanib (ZD6474)	1.84543	0.180504	90.3628	101.788	0	0
